# Supplementary material for: SnRNA-seq Interprets Mechanisms by which Three Glial Cell Types Influence Myelin Regeneration in Adult Drug-Resistant Epilepsy-Related Cognitive Impairment
Source: Mol Neurobiol. 2025 Jul 17;62(11):14196–220. doi: 10.1007/s12035-025-05206-8 (PMC12511217; doi:10.1007/s12035-025-05206-8)
Supplement: Supplementary file 13 — (XLSX 8.88 KB) [file 12035_2025_5206_MOESM7_ESM.xlsx]

## Sheet: Sheet1
	Cont	RE-CI
OLs	3563	5779
OPCs	1465	1347
Astrocytes	2338	1218
Microglia	1069	1345
