# Supplementary material for: SnRNA-seq Interprets Mechanisms by which Three Glial Cell Types Influence Myelin Regeneration in Adult Drug-Resistant Epilepsy-Related Cognitive Impairment
Source: Mol Neurobiol. 2025 Jul 17;62(11):14196–220. doi: 10.1007/s12035-025-05206-8 (PMC12511217; doi:10.1007/s12035-025-05206-8)
Supplement: Supplementary file 14 — (XLSX 8.86 KB) [file 12035_2025_5206_MOESM8_ESM.xlsx]

## Sheet: Sheet1
	Cont	RE-CI
G	0.6	0.64
G	0.78	0.64
G	0.77	0.59
G	0.77	0.68
G	0.81	0.64
G	0.87	0.57
