# Supplementary material for: SnRNA-seq Interprets Mechanisms by which Three Glial Cell Types Influence Myelin Regeneration in Adult Drug-Resistant Epilepsy-Related Cognitive Impairment
Source: Mol Neurobiol. 2025 Jul 17;62(11):14196–220. doi: 10.1007/s12035-025-05206-8 (PMC12511217; doi:10.1007/s12035-025-05206-8)
Supplement: Supplementary file 15 — (XLSX 9.27 KB) [file 12035_2025_5206_MOESM9_ESM.xlsx]

## Sheet: Sheet1
Cluster	Cont	RE-CI
Astrocyte1	645	322
Astrocyte2	544	356
Astrocyte3	552	288
Astrocyte4	138	82
Microglia1	274	336
Microglia2	148	319
Microglia3	147	193
Microglia4	50	82
OLs1	1190	1642
OLs2	408	1176
OLs3	513	988
OLs4	442	823
OLs5	212	324
OLs6	204	260
OLs7	17	16
OLs8	10	23
OPC1	1106	1025
OPC2	114	127
OPC3	46	18
