# Supplementary material for: SnRNA-seq Interprets Mechanisms by which Three Glial Cell Types Influence Myelin Regeneration in Adult Drug-Resistant Epilepsy-Related Cognitive Impairment
Source: Mol Neurobiol. 2025 Jul 17;62(11):14196–220. doi: 10.1007/s12035-025-05206-8 (PMC12511217; doi:10.1007/s12035-025-05206-8)
Supplement: Supplementary file 16 — (XLSX 15.8 KB) [file 12035_2025_5206_MOESM10_ESM.xlsx]

## Sheet: Sheet1
names	scores	logfoldchanges	pvals	pvals_adj	pct_nz_group	pct_nz_reference	cluster
Aqp4	40.8605	6.07677	0	0	0.419854	0.0153641	Astrocytes
AIdoc	48.2539	4.42845	0	0	0.532058	0.0733666
Slc1a3	85.168	6.13047	0	0	0.885827	0.113477
Bcan	59.7029	4.13402	0	0	0.681384	0.153018
P2ry12	66.2397	8.08316	0	0	0.80406	0.0270973	Microglia
Cx3cr1	56.7193	7.50125	0	0	0.690969	0.0220896
Tmem119	30.4285	7.44241	2.30828e-203	1.0929e-200	0.369097	0.0052694
Mbp	122.953	4.73446	0	0	0.870692	0.258693	OLs
Mog	101.691	6.1489	0	0	0.683901	0.0464036
Mobp	76.5608	5.43918	0	0	0.5228	0.0386631
Pdgfra	55.1108	7.60335	0	0	0.622333	0.0130548	OPCs
Bcan	49.3948	3.73537	0	0	0.654694	0.161243
Vcan	61.1806	6.6492	0	0	0.699858	0.0360193
names	scores	logfoldchanges	pvals	pvals_adj	pct_nz_group	pct_nz_reference	cluster
Tmx4	-2.63962	-1.00849	0.00830002	0.216557	0.0506722	0.113265	Astrocyte1
Kdm2a	-3.14671	-1.01038	0.00165118	0.0725764	0.0579111	0.133673	Astrocyte1
Fbxo18	-2.60772	-1.01057	0.00911487	0.23116	0.0455016	0.107653	Astrocyte1
Trpm3	20.4691	2.66384	4.0578e-93	6.61705e-89	0.71	0.280217	Astrocyte2
Gm29683	3.72491	1.94001	0.000195384	0.0116708	0.118889	0.0320671	Astrocyte2
Erbb4	7.21392	1.78692	5.43618e-13	1.583e-10	0.261111	0.0927479	Astrocyte2
mt-Co1	25.1411	2.83734	1.76637e-139	7.20106e-136	0.857143	0.419741	Astrocyte3
mt-Cytb	25.9133	2.70047	4.7214e-148	2.56639e-144	0.914286	0.556301	Astrocyte3
mt-Nd5	17.3449	2.60555	2.15536e-67	2.51053e-64	0.588095	0.203162	Astrocyte3
Adgrv1	7.62099	5.65103	2.51733e-14	2.56563e-11	0.318182	0.00997414	Astrocyte4
Enkur	2.33547	4.42658	0.0195189	0.789781	0.1	0.00554119	Astrocyte4
Sc38a1	5.31004	2.8959	1.09604e-07	4.46827e-05	0.259091	0.0424825	Astrocyte4
Gm47015	-2.12615	-1.00317	0.033491	1	0.057377	0.124601	Microglia1
Clock	-2.35663	-1.00435	0.0184416	1	0.0639344	0.13951	Microglia1
Ep300	-2.08301	-1.00468	0.0372499	1	0.057377	0.123536	Microglia1
Eya4	2.83216	2.37168	0.00462343	0.288262	0.111349	0.0194085	Microglia2
Nr6a1os	3.56036	1.61857	0.000370341	0.0524773	0.17773	0.0600739	Microglia2
Sik2	3.49575	1.56986	0.00047273	0.0635211	0.179872	0.064695	Microglia2
Nucb1	1.87871	1.20509	0.0602841	1	0.126471	0.0595533	Microglia3
Lman1	1.81339	1.19933	0.0697725	1	0.120588	0.0554177	Microglia3
Tmem176b	2.78702	1.1878	0.0053196	1	0.205882	0.109181	Microglia3
Ifi207	2.58257	8.40802	0.00980687	1	0.136364	0.000705716	Microglia4
H2-Aa	1.97995	6.11689	0.0477088	1	0.106061	0.00211715	Microglia4
Mrc1	2.64889	5.38997	0.00807567	1	0.143939	0.00494001	Microglia4
mt-Co1	11.0968	1.01872	1.3001e-28	7.85383e-27	0.375353	0.312962	OL1
mt-Cytb	8.67225	0.832164	4.23681e-18	9.55306e-17	0.426554	0.404357	OL1
Fth1	9.6214	0.749824	6.49429e-22	2.23636e-20	0.43185	0.401957	OL1
Ctnna3	25.1153	0.977877	3.38116e-139	5.44059e-136	0.650884	0.285714	OL2
Pde4b	31.907	0.974721	2.13838e-223	1.26164e-219	0.99053	0.807023	OL2
Nkain2	34.1552	0.956337	1.11771e-255	1.97834e-251	0.996843	0.882353	OL2
Enpp6	23.6581	1.44488	9.73033e-124	1.72227e-119	0.269154	0.0665481	OL3
Piezo2	16.8709	0.945674	7.36286e-64	4.34409e-60	0.110593	0.0204535	OL3
Cntn3	13.1537	0.913299	1.61946e-39	2.86644e-36	0.170553	0.0675856	OL3
Gabrr2	7.39262	0.714542	1.43959e-13	3.18509e-10	0.120158	0.0637262	OL4
Abca8a	8.78371	0.573915	1.58172e-18	6.99911e-15	0.273518	0.172419	OL4
A330015K06Rik	5.45702	0.5727	4.8419e-08	4.28509e-05	0.260079	0.202492	OL4
CT009510.2	28.6091	4.26475	5.17737e-180	1.83279e-176	0.19403	0.00946577	OL5
Synpr	29.2909	1.92011	1.35243e-188	5.98449e-185	0.537313	0.0989367	OL5
Pcdh7	31.5092	1.78964	6.49961e-218	5.75215e-214	0.41791	0.0487552	OL5
Kcnip4	7.31811	0.856296	2.51491e-13	8.90277e-10	0.385776	0.256937	OL6
Cntnap2	6.86956	0.837825	6.4399e-12	1.26651e-08	0.209052	0.110868	OL6
Rbfox1	5.90785	0.817374	3.46603e-09	3.40827e-06	0.295259	0.197842	OL6
Reln	30.946	4.01482	2.87865e-210	1.6984e-206	0.727273	0.0152161	OL7
Ndnf	33.3266	3.65383	1.59123e-243	2.81647e-239	0.545455	0.00657334	OL7
Ramp1	7.74035	2.08123	9.91402e-15	4.08089e-12	0.212121	0.0200852	OL7
H2-K1	24.6165	3.54005	8.41447e-134	1.48936e-129	0.757576	0.0275107	OL8
H2-D1	15.5272	3.11539	2.27142e-54	5.02551e-51	0.69697	0.0592818	OL8
Ddx60	23.3083	2.82179	3.65021e-120	3.23043e-116	0.30303	0.0042605	OL8
Cspg5	16.2344	1.98694	2.88198e-59	1.05732e-56	0.735336	0.219672	OPC1
Gm3764	14.3169	1.98142	1.71712e-46	4.1998e-44	0.641014	0.219672	OPC1
Cspg4	14.8867	1.93124	4.02147e-50	1.11349e-47	0.703895	0.265574	OPC1
CT009510.2	40.7761	5.39696	0	0	0.908714	0.0314351	OPC2
Enpp6	38.0137	3.54848	0	0	0.655602	0.00410023	OPC2
Frmd4a	21.9127	3.53925	1.96581e-106	1.51833e-103	0.572614	0.0920273	OPC2
Top2a	34.4402	3.78348	6.30742e-260	4.62807e-256	0.703125	0.00801012	OPC3
Mis18bp1	31.6154	3.38309	2.26616e-219	8.31398e-216	0.578125	0.00590219	OPC3
2700099C18Rik	30.0704	3.35236	1.18066e-198	3.46524e-195	0.6875	0.0147555	OPC3
