# Supplementary material for: SnRNA-seq Interprets Mechanisms by which Three Glial Cell Types Influence Myelin Regeneration in Adult Drug-Resistant Epilepsy-Related Cognitive Impairment
Source: Mol Neurobiol. 2025 Jul 17;62(11):14196–220. doi: 10.1007/s12035-025-05206-8 (PMC12511217; doi:10.1007/s12035-025-05206-8)
Supplement: Supplementary file 17 — (XLSX 9.04 KB) [file 12035_2025_5206_MOESM11_ESM.xlsx]

## Sheet: Sheet1
	OPC1	OPC2	OPC3
G0/G1	410	63	0
G2M	413	48	29
S	1250	127	35
Undecided	58	3	0
G0/G1	0.192398	0.261411	0
G2M	0.193806	0.19917	0.453125
S	0.586579	0.526971	0.546875
Undecided	0.027217	0.012448	0
