# Supplementary material for: SnRNA-seq Interprets Mechanisms by which Three Glial Cell Types Influence Myelin Regeneration in Adult Drug-Resistant Epilepsy-Related Cognitive Impairment
Source: Mol Neurobiol. 2025 Jul 17;62(11):14196–220. doi: 10.1007/s12035-025-05206-8 (PMC12511217; doi:10.1007/s12035-025-05206-8)
Supplement: Supplementary file 18 — (XLSX 12.1 KB) [file 12035_2025_5206_MOESM12_ESM.xlsx]

## Sheet: Sheet1
#node1	node2	node1_string_id	node2_string_id	neighborhood_on_chromosome	gene_fusion	phylogenetic_cooccurrence	homology	coexpression	experimentally_determined_interaction	database_annotated	automated_textmining	combined_score
Atg13	Tbc1d5	10090.ENSMUSP00000076081	10090.ENSMUSP00000024717	0	0	0	0	0.05	0.093	0.72	0.195	0.779
Atg13	Ptk2	10090.ENSMUSP00000076081	10090.ENSMUSP00000105663	0	0	0	0	0.042	0	0	0.652	0.652
Atxn1	Rora	10090.ENSMUSP00000137439	10090.ENSMUSP00000034766	0	0	0	0	0.079	0.292	0	0.664	0.761
Bcl3	Rel	10090.ENSMUSP00000113851	10090.ENSMUSP00000099928	0	0	0	0	0.098	0.18	0	0.885	0.907
Bcl3	Cyld	10090.ENSMUSP00000113851	10090.ENSMUSP00000147654	0	0	0	0	0.05	0.523	0.9	0.631	0.981
Bin1	Snx3	10090.ENSMUSP00000025239	10090.ENSMUSP00000019939	0	0	0	0	0.051	0.055	0	0.544	0.556
Bin1	Rab11a	10090.ENSMUSP00000025239	10090.ENSMUSP00000129163	0	0	0	0	0.046	0.058	0	0.422	0.435
Bin1	Ptk2	10090.ENSMUSP00000025239	10090.ENSMUSP00000105663	0	0	0	0	0	0.093	0	0.461	0.49
Bin1	Jph1	10090.ENSMUSP00000025239	10090.ENSMUSP00000039072	0	0	0	0	0.049	0	0	0.535	0.538
Braf	Mycn	10090.ENSMUSP00000002487	10090.ENSMUSP00000045993	0	0	0	0	0	0.073	0	0.447	0.466
Braf	Nf2	10090.ENSMUSP00000002487	10090.ENSMUSP00000105536	0	0	0	0	0.062	0.076	0	0.485	0.515
Braf	Ralgds	10090.ENSMUSP00000002487	10090.ENSMUSP00000097812	0	0	0	0	0	0.053	0	0.679	0.683
Braf	Gnaq	10090.ENSMUSP00000002487	10090.ENSMUSP00000025541	0	0	0	0	0.131	0	0	0.652	0.684
Cbx8	Rbx1	10090.ENSMUSP00000026663	10090.ENSMUSP00000023036	0	0	0	0	0	0	0.72	0.053	0.723
Ccdc92	Rsrc2	10090.ENSMUSP00000038075	10090.ENSMUSP00000138691	0	0	0	0	0	0	0	0.471	0.471
Ccdc92	Zcchc8	10090.ENSMUSP00000038075	10090.ENSMUSP00000142363	0	0	0	0	0	0	0	0.476	0.476
Chd7	Mycn	10090.ENSMUSP00000059079	10090.ENSMUSP00000045993	0	0	0	0	0	0.311	0	0.375	0.551
Commd7	Rbx1	10090.ENSMUSP00000071752	10090.ENSMUSP00000023036	0	0	0	0	0.08	0	0.5	0	0.52
Creb3l2	Mbtps1	10090.ENSMUSP00000040208	10090.ENSMUSP00000095965	0	0	0	0	0.068	0	0.75	0.67	0.916
Creld1	Shroom3	10090.ENSMUSP00000032422	10090.ENSMUSP00000108678	0	0	0	0	0	0	0	0.411	0.411
Cyld	Rel	10090.ENSMUSP00000147654	10090.ENSMUSP00000099928	0	0	0	0	0.052	0	0	0.53	0.536
Dcc	Ptk2	10090.ENSMUSP00000110593	10090.ENSMUSP00000105663	0	0	0	0	0.056	0.904	0.9	0.229	0.992
Dcn	Ltbp4	10090.ENSMUSP00000100924	10090.ENSMUSP00000037536	0	0	0	0	0.169	0.098	0	0.265	0.401
Dcn	Ust	10090.ENSMUSP00000100924	10090.ENSMUSP00000052017	0	0	0	0	0.047	0	0.4	0.174	0.486
Dcn	Sulf1	10090.ENSMUSP00000100924	10090.ENSMUSP00000137523	0	0	0	0	0.233	0	0	0.263	0.41
Ddx24	Pnpt1	10090.ENSMUSP00000105628	10090.ENSMUSP00000020756	0.056	0	0	0	0.302	0.238	0	0.119	0.499
Dyrk1a	Grin2b	10090.ENSMUSP00000113660	10090.ENSMUSP00000062284	0	0	0	0	0	0	0	0.456	0.456
Dyrk1a	Wdr26	10090.ENSMUSP00000113660	10090.ENSMUSP00000124592	0	0	0	0	0.563	0.093	0	0	0.587
Elmo2	Ptk2	10090.ENSMUSP00000073691	10090.ENSMUSP00000105663	0	0	0	0	0.044	0	0.5	0.192	0.58
Epc1	Jazf1	10090.ENSMUSP00000028100	10090.ENSMUSP00000074129	0	0	0	0	0.048	0.397	0	0.126	0.454
Gnaq	Tnik	10090.ENSMUSP00000025541	10090.ENSMUSP00000125081	0	0	0	0	0.079	0	0	0.395	0.419
Gnaq	Rgs7	10090.ENSMUSP00000025541	10090.ENSMUSP00000141380	0	0	0	0	0.071	0.322	0	0.654	0.763
Mtmr4	Pip4p1	10090.ENSMUSP00000099468	10090.ENSMUSP00000124782	0	0.043	0	0	0.042	0	0.9	0.2	0.916
Nf2	Ptpn14	10090.ENSMUSP00000105536	10090.ENSMUSP00000095051	0	0	0	0.587	0	0	0	0.451	0.451
Nf2	Ptk2	10090.ENSMUSP00000105536	10090.ENSMUSP00000105663	0	0	0	0	0.054	0.093	0	0.464	0.5
Polr3gl	Pou2f1	10090.ENSMUSP00000089544	10090.ENSMUSP00000124738	0	0	0	0	0	0	0.5	0	0.499
Rab11a	Snx3	10090.ENSMUSP00000129163	10090.ENSMUSP00000019939	0	0	0	0	0.291	0	0	0.438	0.584
Rab11a	Tbc1d5	10090.ENSMUSP00000129163	10090.ENSMUSP00000024717	0	0	0	0	0	0.082	0	0.463	0.486
Rsrc2	Zcchc8	10090.ENSMUSP00000138691	10090.ENSMUSP00000142363	0	0.104	0	0	0.119	0	0	0.425	0.507
Snx3	Tbc1d5	10090.ENSMUSP00000019939	10090.ENSMUSP00000024717	0	0	0	0	0	0.323	0.72	0.7	0.938
Tent4b	Zcchc8	10090.ENSMUSP00000112766	10090.ENSMUSP00000142363	0	0	0	0	0.053	0	0.72	0.724	0.92
