# Supplementary material for: SnRNA-seq Interprets Mechanisms by which Three Glial Cell Types Influence Myelin Regeneration in Adult Drug-Resistant Epilepsy-Related Cognitive Impairment
Source: Mol Neurobiol. 2025 Jul 17;62(11):14196–220. doi: 10.1007/s12035-025-05206-8 (PMC12511217; doi:10.1007/s12035-025-05206-8)
Supplement: Supplementary file 19 — (XLSX 11.3 KB) [file 12035_2025_5206_MOESM13_ESM.xlsx]

## Sheet: Sheet1
TableS8-1：Clinical characteristics of TLE patients
No	Age（y）sex	SF（w）	Course（y）	Seizure type	AEDs before surgery	Surgical approach	Pathology	Wechsler Intelligence Scale scores
1	20/F	12-16	6	SGS	VPA, LTG	RTHAR	FCD	60
2	29/M	1-4	4	CPS	OXC, LTG, VPA	RTHAR	FCD	50
3	23/M	Every day	4	SGS	VPA, OXC	EFR	FCD	57
4	19/M	12-16	5	SGS	VPA, LEV	EFR	g	58
5	19/M	48	14	SGS	OXC, LEV	EFR	FCD	47
6	33/F	2-3	12	CPS	VPA	EFR	FCD	53
TableS8-2：Clinical data from control subjects
No	Age（y）sex	Specimen source	Etiology diagnosis	Resection tissue	Histological examination	Seizure	Application
1	5/M	DOC	TBI	LTL	n	n	IHC
2	31/M	DOC	TBI	LTL	n	n	IHC
3	29/M	DOC	TBI	RTL	n	n	IHC
4	23/F	DOC	TBI	RTL	n	n	IHC
5	28/M	DOC	TBI	LTL	n	n	IHC
6	48/F	DOC	TBI	RTL	n	n	IHC
LEV: Levetiracetam/OXC: Oxcarbazepine/LTG: Oxcarbazepine/VPA: Valproate/SGS: Secondary generalized seizures/CPS: Complex partial seizures/RTHAR: Right anterior temporal lobe hippocampal amygdala resection/EFR: Epileptic Focal Resection/FCD: Focal cortical dysplasia/g: Gliosis/DOC: Donation of corpses/TBI: Traumatic brain injury/LTL: Left temporal lobe/RTL: Right temporal lobe/IHC: Immunohistochem…
